# Supplementary material for: Electrochemical Switching of Laser-Induced Graphene/Polymer Composites for Tunable Electronics
Source: Polymers (Basel). 2025 Jan 14;17(2):192. doi: 10.3390/polym17020192 (PMC11768407; doi:10.3390/polym17020192)
Supplement: Supplementary file 1 [file polymers-17-00192-s001.zip]

Archive with 1 entries (1 files):
- polymers-3331857-supplementary.pdf
